# Supplementary material for: Has Data Quality of an Antimicrobial Resistance Surveillance System in a Province of Nepal Improved between 2019 and 2022?
Source: Trop Med Infect Dis. 2023 Aug 4;8(8):399. doi: 10.3390/tropicalmed8080399 (PMC10459402; doi:10.3390/tropicalmed8080399)
Supplement: Supplementary file 1 [file tropicalmed-08-00399-s001.zip]

Archive with 1 entries (1 files):
- tropicalmed-2496848-supplementary.pdf
